# Supplementary material for: 3′ terminal diversity of MRP RNA and other human noncoding RNAs revealed by deep sequencing
Source: BMC Mol Biol. 2013 Sep 21;14:23. doi: 10.1186/1471-2199-14-23 (PMC3849073; doi:10.1186/1471-2199-14-23)
Supplement: Additional file 4: Table S2 — Summary of 3′ termini from publicly available datasets [4,40,41]. [file 1471-2199-14-23-S4.xlsx]

## Sheet: new_split
REF	SRR	dataset	number of reads in dataset/ length of read	3'end primer	number of reads in paired end (1) w/primer	number of reads in paired end (2) w/primer	genomic including snps	flanking genomic sequence	oligo A additions	sense chunks of same RNA, includes *CATTCTCrep and **ssce	sense 5'end linked to ann 3' ends	antisense chunks of same RNA	random chunks	other category	other category seqs	summary of other read set	sense/anti
-	SRR578756	Benoukraf_HL60cells_polyA-	188M (2x75)	mrp	52	2678	0.92	to +19nts	0.034	no	0.0026	no	no	0.041	GC, T, GG, C, 2nps	2xsense w/linker, rest anti ann, +GC, +G	(1) 3 sense, 52 anti; (2) all anti
-	SRR578756	Benoukraf_HL60cells_polyA-	188M (2x75)	p	8	37	1	no	no	no	no	no	no	no	no	all anti +AAATG	(1) and (2) all anti
-	SRR578756	Benoukraf_HL60cells_polyA-	188M (2x75)	snoU3	192	322	0.582	to +48nts	0.015	no	no	no	don't map	42.5%, includes 2snps etc	AACGAAAGGGCCAGAGATCGGAAGAGCACACGGGGCG, ATTGATAGGAACAGAGATTTGAAGAGCACACGGGGCG, CCGAAAACCCCC, CAAC, multi snp	3x anti +AAACGGGTGG, rest sense 91% genomic up to +48nts, rest snp	(1) 192 sense, 3 anti; (2) 10 sense, 322 anti
-	SRR578756	Benoukraf_HL60cells_polyA-	188M (2x75)	snoU6	37	38	94.5%/89.5%	to +39/49nts	no	no	no	no	no	5.4%/2.6%	AAGGAACATTAAACTGTGCATTGTATGTCAGAAGAT, AATCTCCATTAAACATAGCCTCGTATCTCTGAAGAT/C		(1) all sense; (2) 3 sense, 38 anti
-	SRR578756	Benoukraf_HL60cells_polyA-	188M (2x75)	hTR	0	52	1	no	no	no	no	no	no	no	no	all annotated	(1) none; (2) all anti
4	SRR350510	Choi_H9EScells_smallRNAseq	31.8M (2x75)	mrp	63	366	0.951	to +6nts	0.022	no	0.0027	no	no	0.025	GG, GC	all have linker, up to 1 snp in linker	(1) all sense; (2) all anti
4	SRR350510	Choi_H9EScells_smallRNAseq	31.8M (2x75)	p	94	127	1	to +2nts	no	no	no	no	no	no	no	same two genomic w/linker	(1) all sense; (2) all anti
4	SRR350510	Choi_H9EScells_smallRNAseq	31.8M (2x75)	snoU3	1031	28358	0.988	to +30nts	0.0043	0.00018	no	no	0.59%, lots of miRs, 45S rRNA	0.0014	AACGGTGCA, C, G, CAGGTGCA, GGGTGTTGAGA, GTAGCGGGTGCTCTTATTT, AGTGGTTAGGATTCGGCG, CGAATCCCACTTCTGACACCA, CGTCCGGTGCTGCTT, etc.	genomic to +12 w/ linker, 12 found anti all ann'3 end	(1) 1031 sense, 12 anti; (2) all anti
4	SRR350510	Choi_H9EScells_smallRNAseq	31.8M (2x75)	snoU6	4537	4689	0.989	to +17nts	0.003	no	no	no	0.3%, miR365, chr	0.0051	C, T, AT	genomic to +10 w/linker	(1) all sense; (2) all anti
4	SRR350510	Choi_H9EScells_smallRNAseq	31.8M (2x75)	hTR	1	1	1	no	no	no	no	no	no	no	no	ann end w/linker	(1) all sense; (2) all anti
40, 41	SRR307930	CSH_K562cell_longnonpolyA	32.6M (2x75)	mrp	349	5	0.817	to +2nts	0.009	9.5%*,**	0.026	no	0.0029	0.0516	C, CA, GAG, GGAC, N, T	2xlinker, 2x5'end, 1xunmapped	(1) all anti; (2) all sense
40, 41	SRR307930	CSH_K562cell_longnonpolyA	32.6M (2x75)	p	1	0	0	no	no	no	no	no	no	1	CTGAGACTAGGG	non	(1) all anti; (2) all sense
40, 41	SRR307930	CSH_K562cell_longnonpolyA	32.6M (2x75)	snoU3	8467	142	0.757	to +50nts	0.036	0.0093	no	no	0.0027	19.44%, lots of snps w/C or T on 3' end	TAGGATTCGGCG, CCGAAA, GAAATACC, lots of 1-4nt	genomic with flanking, lots of long additions with 1 read each; both anti are genomic: 1x ann, 1x+45nts	(1) all anti; (2) 142 sense, 2 anti
40, 41	SRR307930	CSH_K562cell_longnonpolyA	32.6M (2x75)	snoU6	3	2	1	to +44nts	no	no	no	no	no	no	no	genomic	(1) 1 sense, 3 anti; (2) all sense
40, 41	SRR307930	CSH_K562cell_longnonpolyA	32.6M (2x75)	hTR	2	1	1	to +2nts	no	no	no	no	no	no	no	none	(1) all anti; (2) none
40, 41	SRR317052	CSH_K562cyto_longnonpolyA	82M (2x75)	mrp	867	13	0.809	to +4nts	0.012	12.9%*,**	no	0.0046	0.35%, 28S	4.15%, to 11nts	GTAGCCCAACCC, GTCACCCCCCTCG, GTCCGCCAA, GGCGTG, GGAC, GGAA, C, GC, GG, GTG, T	all reads have some exension past ann 3', one read each, half mrp sense, 2x18S, 1x28S, rest shortish other	(1) all anti; (2) all sense
40, 41	SRR317052	CSH_K562cyto_longnonpolyA	82M (2x75)	p	26	4	0	no	no	92.3%**	no	no	3.8%, MTRNR2L8	3.8%, 8nts	CTCTGGCC	CTCTCCCTGAG, CTCTGGCCAGA, GAACTGAATGGGTTATGA, GAACTCACGGCCAG	(1) all anti; (2) all sense
40, 41	SRR317052	CSH_K562cyto_longnonpolyA	82M (2x75)	snoU3	232	63	0.685	to +50nts	0.034	0.069	no	0.0086	0.86%, 28S, chr1	19.4%, some Ns +C	C, CG, CTCCCCCGCCC, TTCTCCTGAGC, TTGTC,	all genomic, 1x18S, 1x28S	(1) all anti; (2) all sense
40, 41	SRR317052	CSH_K562cyto_longnonpolyA	82M (2x75)	snoU6	1	1	1	ann end	no	no	no	no	no	no	no	ann end w/linker	(1) all anti; (2) all sense
40, 41	SRR317052	CSH_K562cyto_longnonpolyA	82M (2x75)	hTR	18	0	0.89	to +3nts	no	no	no	no	5.5%, 18S	5.5%, one read	T	none	(1) all anti; (2) none
40, 41	SRR317042	CSH_K562nuc_longnonpolyA	114M (2x75)	mrp	3695	414	0.78	to +3nts	0.0114	0.122	0.0238	0.0005	no	0.0614	C, CA, CAT, GC, GG, GGAC, GGACG, GGAG, GGC, GGG, GTGCCC, T, GTTTTTCTT	87% 5' linked, 4% g, 3.38%sac, 1%oac	(1) all anti; (2) 506 sense, 2 anti
40, 41	SRR317042	CSH_K562nuc_longnonpolyA	114M (2x75)	p	21	7 - single	0	no	no	0.809	no	no	0.095	0.095	GCAC, GTACACACCGC	all 1 read each: ann end, C, ssc, sac, 3x chr regions	(1) all anti; (2) all sense
40, 41	SRR317042	CSH_K562nuc_longnonpolyA	114M (2x75)	snoU3	42964	976	0.459	to +50nts	0.048	0.255	no	0.043	no	0.195	AC, AG, C, CC, CG, CGAA, CGAAA, CT, G, GA, GC, GG, GGC, GGG, GT, TCGTGC, TG	genomic, +random extensions including mt genomic and MRP	(1) all anti; (2) 976 sense, 3 anti
40, 41	SRR317042	CSH_K562nuc_longnonpolyA	114M (2x75)	snoU6	29	17	1	to +46nts	no	no	no	no	no	no	no	all genomic	(1) 47 anti, 3 sense; (2) all sense
40, 41	SRR317042	CSH_K562nuc_longnonpolyA	114M (2x75)	hTR	124	15 - single	0.9	to +4nts	no	0.016	no	no	if include 1 read only 3.68%, rRNA, CCGGrep	0.12	C, G, T, AGTC, GA	60% genomic, rest o, osc, sac, scc	(1) 163 anti, 17 sense; (2) 15 sense, 1 anti
